# Supplementary material for: Baseline Factors Associated with Pain Intensity, Pain Catastrophizing, and Pain Interference in Intensive Interdisciplinary Pain Treatment for Youth
Source: Children (Basel). 2023 Jul 15;10(7):1229. doi: 10.3390/children10071229 (PMC10378082; doi:10.3390/children10071229)
Supplement: Supplementary file 1 [file children-10-01229-s001.zip]

Archive with 1 entries (1 files):
- children-2446211-supplementary.pdf
